# Supplementary material for: Overexpression of CENPL mRNA potentially regulated by miR-340-3p predicts the prognosis of pancreatic cancer patients
Source: BMC Cancer. 2022 Dec 26;22:1354. doi: 10.1186/s12885-022-10450-5 (PMC9793567; doi:10.1186/s12885-022-10450-5)
Supplement: Supplementary file 2 — Additional file 2. [file 12885_2022_10450_MOESM2_ESM.xlsx]

## Sheet: Sheet 1
Supplement table 1.Part of the clinical pathological characteristics and CENPL expression of pancreatic cancer patients from TCGA. (UCSC Xena)
Samples_ID	Age	Tumor_size	Gender	OS.status	OS	CENPL
TCGA-2J-AABP-01A	58	7.2	female	0	463	2.61319
TCGA-HZ-8637-01A	76	3.4	female	1	517	2.13047
TCGA-S4-A8RO-01A	75	4	female	0	525	2.09648
TCGA-3A-A9IZ-01A	47	4	male	1	308	1.89891
TCGA-FB-AAPU-01A	41	4	female	1	381	1.73602
TCGA-IB-7646-01A	60	4.5	male	1	145	1.7338
TCGA-2J-AABF-01A	73	3.2	male	1	691	1.651
TCGA-2J-AAB8-01A	71	3.5	male	0	80	1.63387
TCGA-IB-7893-01A	64	7	male	1	117	1.61318
TCGA-3E-AAAZ-01A	71	3.2	male	1	2182	1.55765
TCGA-HZ-8636-01A	58	9	female	1	545	1.54727
TCGA-IB-7651-01A	64	2.9	female	1	603	1.52508
TCGA-IB-A5ST-01A	64	3.2	female	0	635	1.50481
TCGA-IB-AAUN-01A	74	2.3	female	1	144	1.47904
TCGA-2J-AABK-01A	71	2.8	male	0	484	1.47859
TCGA-Z5-AAPL-01A	74		female	0	467	1.46336
TCGA-HZ-A8P1-01A	81	5	male	0	7	1.4624
TCGA-FB-AAPP-01A	71	5.5	male	1	485	1.45094
TCGA-L1-A7W4-01A	48	2.8	female	1	278	1.43022
TCGA-FB-AAQ2-01A	81	5.5	female	1	153	1.42913
TCGA-IB-7897-01A	53	3.5	female	1	486	1.38967
TCGA-HZ-7924-01A	60	5	female	0	840	1.33789
TCGA-HZ-A4BH-01A	75	2.5	male	0	194	1.32963
TCGA-HV-AA8X-01A	75		female	1	532	1.32472
TCGA-2L-AAQA-01A	76	12	male	1	143	1.31969
TCGA-IB-AAUP-01A	68	2.7	male	0	431	1.30785
TCGA-FB-A5VM-01A	74	4.5	male	1	498	1.30685
TCGA-FB-AAQ3-01A	65	2.5	female	1	31	1.29574
TCGA-3A-A9IC-01A	61	4	female	1	738	1.28462
TCGA-H8-A6C1-01A	53	3.1	male	0	671	1.2739
TCGA-HZ-8638-01A	84	0.3	female	1	151	1.27088
TCGA-IB-A6UF-01A	63	3.3	male	0	666	1.26605
TCGA-FB-A4P5-01A	69	4.5	female	1	179	1.25625
TCGA-HZ-A9TJ-06A	70	8	male	0	603	1.25593
TCGA-RB-AA9M-01A	43	2	male	0	286	1.25015
TCGA-HZ-8002-01A	61	3.1	male	1	366	1.23677
TCGA-FB-A545-01A	72		female	1	732	1.23365
TCGA-IB-7890-01A	73	2.8	male	1	598	1.22385
TCGA-HZ-7925-01A	66	4.7	male	1	614	1.22214
TCGA-LB-A7SX-01A	74	2.5	female	1	393	1.21052
TCGA-IB-7888-01A	66	3	female	1	1332	1.20737
TCGA-HZ-7922-01A	61	3	female	0	4	1.20678
TCGA-H6-A45N-11A	88	9	female	1	397	1.19611
TCGA-2J-AAB6-01A	75	5	male	1	293	1.19373
TCGA-HZ-7918-01A	72	5.5	male	0	969	1.18724
TCGA-HZ-8519-01A	73	1.8	male	0	454	1.18698
TCGA-HZ-7919-01A	52	4	female	1	593	1.18572
TCGA-XN-A8T3-01A	67	2.4	male	0	951	1.18063
TCGA-US-A776-01A	61	3	male	0	1216	1.16306
TCGA-IB-7887-01A	62	5.5	female	1	110	1.15023
TCGA-IB-8127-01A	59	4.5	male	0	522	1.13531
TCGA-FB-AAQ6-01A	85	2	male	1	244	1.12733
TCGA-IB-7644-01A	65	2.3	female	1	394	1.10702
TCGA-HZ-A77O-01A	77	2.8	female	1	160	1.10609
TCGA-HZ-A4BK-01A	72	4.7	male	0	657	1.09007
TCGA-FB-AAQ1-01A	49	6	male	1	123	1.07725
TCGA-HZ-7926-01A	57	3.5	male	1	518	1.06031
TCGA-IB-7645-01A	44	4.5	female	1	1502	1.0595
TCGA-FB-A7DR-01A	48	3	male	1	353	1.05877
TCGA-F2-A7TX-01A	77	3.6	male	1	95	1.04937
TCGA-2J-AABU-01A	56	3.3	male	1	277	1.04078
TCGA-F2-6879-01A	57	4.5	male	1	334	1.03873
TCGA-US-A774-01A	76	4	female	1	695	1.03279
TCGA-XD-AAUI-01A	50	3.5	female	1	366	1.02431
TCGA-3A-A9J0-01A	75	4	male	0	743	1.02284
TCGA-HV-A5A6-01A	65		female	1	2036	1.0113
TCGA-2J-AABO-01A	43	4.6	male	0	440	1.01038
TCGA-S4-A8RM-01A	67	6	male	0	737	1.00952
TCGA-H6-A45N-01A	88	9	female	1	397	1.00919
TCGA-IB-7886-01A	80	6	male	1	123	1.00816
TCGA-Q3-A5QY-01A	58	2.7	male	0	416	1.00363
TCGA-HZ-8001-01A	69	3	male	0	706	1.00029
TCGA-IB-A5SS-01A	64	4.5	female	1	460	0.991791
TCGA-IB-AAUR-01A	67	3.7	male	0	338	0.979272
TCGA-HV-A5A4-01A	72		female	0	232	0.971387
TCGA-IB-7889-01A	85	2.5	female	1	481	0.967057
TCGA-3A-A9IX-01A	40	2	male	0	1037	0.963779
TCGA-3A-A9I5-01A	57	3	male	0	1794	0.958716
TCGA-IB-A7LX-01A	57	5.5	male	1	250	0.956095
TCGA-2J-AABI-01A	55	3.5	female	0	969	0.949243
TCGA-IB-7891-01A	49	2.3	female	1	913	0.947211
TCGA-HZ-7289-01A	77	4.5	male	1	661	0.94574
TCGA-3A-A9IH-01A	66	2	female	0	1021	0.940145
TCGA-FB-AAPZ-01A	54	3.8	male	0	716	0.932088
TCGA-HV-A5A3-01A	50		male	1	128	0.925911
TCGA-HV-A5A5-01A	61		female	0	289	0.907767
TCGA-IB-AAUV-01A	49	4.8	male	0	404	0.902735
TCGA-IB-AAUQ-01A	50	4.5	male	1	183	0.902064
TCGA-3A-A9I7-01A	45		male	0	1323	0.901912
TCGA-2J-AABA-01A	55	4.3	male	1	607	0.90131
TCGA-XD-AAUH-01A	57	2.8	female	0	395	0.895673
TCGA-FB-AAQ0-01A	68	2.7	male	1	473	0.892367
TCGA-2L-AAQI-01A	66	4	male	1	103	0.888983
TCGA-US-A77G-01A	64	2	male	1	12	0.888104
TCGA-IB-AAUS-01A	84	4	female	0	225	0.882919
TCGA-2J-AABH-01A	61	2.2	male	0	1287	0.881756
TCGA-F2-A44G-01A	79	3.5	female	1	233	0.879098
TCGA-IB-A7M4-01A	81		male	0	483	0.877716
TCGA-IB-AAUO-01A	64	2.7	female	1	239	0.873275
TCGA-F2-7273-01A	54	4.2	male	1	592	0.871525
TCGA-S4-A8RP-01A	77	2.8	female	1	702	0.869791
TCGA-HZ-7923-01A	65	3	male	0	314	0.864931
TCGA-F2-7276-01A	64	5.5	male	1	216	0.858258
TCGA-HZ-7920-01A	71	3.2	male	1	236	0.856127
TCGA-3E-AAAY-01A	67	3	male	0	2285	0.851291
TCGA-FB-AAPQ-01A	65	5	male	1	1130	0.847142
TCGA-IB-AAUU-01A	35	3	male	0	245	0.846996
TCGA-2L-AAQE-01A	56	4.5	male	1	684	0.836643
TCGA-HZ-8317-01A	69	3.1	female	1	378	0.835972
TCGA-FB-A78T-01A	71	3.5	female	1	375	0.830905
TCGA-HZ-A77P-01A	77	3.1	male	0	330	0.828674
TCGA-RB-A7B8-01A	81	2.3	female	1	466	0.82114
TCGA-US-A77J-01A	81	2.5	female	1	568	0.821092
TCGA-HZ-8005-01A	81	4.5	male	1	120	0.819129
TCGA-3A-A9IU-01A	65	4	male	1	458	0.815167
TCGA-2J-AAB1-01A	65	4.5	male	1	66	0.813953
TCGA-YY-A8LH-01A	61	4.2	female	0	2016	0.813941
TCGA-HZ-A49H-01A	68	2.8	female	0	491	0.811375
TCGA-HZ-A77Q-01A	55	2.8	female	0	33	0.806005
TCGA-HV-A7OP-01A	72	6.5	male	0	978	0.796225
TCGA-H6-8124-11A	56	3	female	0	392	0.790707
TCGA-HV-A5A3-11A	50		male	1	128	0.790273
TCGA-IB-A5SQ-01A	56	2.5	female	1	219	0.789219
TCGA-IB-7885-01A	78	2.4	female	0	1257	0.784178
TCGA-IB-7652-01A	49	4.2	female	0	1116	0.78067
TCGA-YH-A8SY-01A	73	4.1	female	0	388	0.780577
TCGA-IB-AAUW-01A	63	3.5	female	1	230	0.771034
TCGA-FB-AAPS-01A	62	3	female	0	228	0.765077
TCGA-LB-A8F3-01A	64	5	female	0	379	0.761489
TCGA-HV-AA8V-01A	50		male	0	920	0.761413
TCGA-HZ-8003-01A	65	2.8	female	1	596	0.759261
TCGA-HZ-A9TJ-01A	70	8	male	0	603	0.752033
TCGA-RL-AAAS-01A	60	2	female	0	9	0.747113
TCGA-F2-A44H-01A	65	3.5	male	0	586	0.741105
TCGA-FB-A4P6-01A	54	4.5	male	0	767	0.725057
TCGA-2J-AABE-01A	73	5.8	male	0	676	0.714681
TCGA-H6-8124-01A	56	3	female	0	392	0.707973
TCGA-2J-AAB9-01A	70	4	female	1	627	0.703559
TCGA-3A-A9IV-01A	59	3	female	0	1103	0.70221
TCGA-3A-A9IB-01A	69	4	female	1	224	0.700527
TCGA-IB-7654-01A	80	3	male	1	476	0.695826
TCGA-HZ-A49I-01A	77	5	male	1	308	0.694326
TCGA-M8-A5N4-01A	48	3.4	female	0	584	0.685383
TCGA-XN-A8T5-01A	53	2.5	female	0	720	0.684498
TCGA-IB-7649-01A	73	4	female	1	467	0.670721
TCGA-XD-AAUL-01A	56	2	male	0	498	0.666618
TCGA-FB-AAPY-01A	71	3.5	male	1	1059	0.665826
TCGA-HZ-A49G-01A	58	3	female	0	660	0.66151
TCGA-HZ-8315-01A	54	6	female	1	299	0.660158
TCGA-XD-AAUG-01A	66	3.2	female	0	420	0.653083
TCGA-Q3-AA2A-01A	64		female	0	95	0.652113
TCGA-2L-AAQJ-01A	49	3	female	1	394	0.647019
TCGA-3A-A9I9-01A	67	2.5	male	1	634	0.636799
TCGA-2J-AABR-01A	60	3.2	female	0	438	0.628563
TCGA-IB-A6UG-01A	65	3	male	1	41	0.628269
TCGA-2J-AAB4-01A	48	6.8	male	0	729	0.6262
TCGA-US-A779-01A	54	3	female	1	511	0.612496
TCGA-F2-A8YN-01A	76	4.8	male	0	517	0.603502
TCGA-2J-AABT-01A	72	4.5	female	0	319	0.582154
TCGA-US-A77E-01A	73	3.5	male	1	430	0.579953
TCGA-PZ-A5RE-01A	44	3	female	1	470	0.573199
TCGA-IB-A5SO-01A	71	3.8	male	1	365	0.556926
TCGA-2L-AAQL-01A	82	4	male	1	292	0.549671
TCGA-HV-A7OL-01A	70		male	0	252	0.538961
TCGA-YB-A89D-11A	59	3.2	male	0	350	0.530867
TCGA-IB-A5SP-01A	77	3	male	0	482	0.530189
TCGA-YB-A89D-01A	59	3.2	male	0	350	0.518216
TCGA-3A-A9IN-01A	62	5	female	0	2084	0.517716
TCGA-IB-AAUT-01A	65		male	0	287	0.503917
TCGA-3A-A9IR-01A	64	4	female	0	1542	0.495829
TCGA-3A-A9IS-01A	67	8	male	0	998	0.463636
TCGA-LB-A9Q5-01A	63	3	female	1	313	0.410683
TCGA-2L-AAQM-01A	52	14	male	0	1383	0.404676
TCGA-IB-AAUM-01A	76	2.1	male	0	8	0.403332
TCGA-OE-A75W-01A	75	4.5	male	1	267	0.395219
TCGA-IB-8126-01A	79	3.5	female	0	462	0.393204
TCGA-3A-A9IO-01A	55	3	male	0	1942	0.359132
TCGA-3A-A9IJ-01A	65	3.5	male	0	1854	0.320688
TCGA-3A-A9IL-01A	39	1.3	female	0	2741	0.301266
TCGA-2J-AABV-01A	74	4.1	male	1	652	0.199154
TCGA-F2-6880-01A	70	2.2	male	0	295	0.158103
