# Supplementary material for: Overexpression of CENPL mRNA potentially regulated by miR-340-3p predicts the prognosis of pancreatic cancer patients
Source: BMC Cancer. 2022 Dec 26;22:1354. doi: 10.1186/s12885-022-10450-5 (PMC9793567; doi:10.1186/s12885-022-10450-5)
Supplement: Supplementary file 3 — Additional file 3. [file 12885_2022_10450_MOESM3_ESM.xlsx]

## Sheet: supplement table 1
Supplement table 2. 1086 predicted miRNAs that potentially regulate the expression of CENPL mRNA (miRWalk )
Potential miRNA ID	Gene symbol
hsa-miR-6857-3p	CENPL
hsa-miR-766-5p	CENPL
hsa-miR-1227-5p	CENPL
hsa-miR-4686	CENPL
hsa-miR-4701-5p	CENPL
hsa-miR-5683	CENPL
hsa-miR-766-5p	CENPL
hsa-miR-1227-5p	CENPL
hsa-miR-4686	CENPL
hsa-miR-4701-5p	CENPL
hsa-miR-5683	CENPL
hsa-miR-92a-1-5p	CENPL
hsa-miR-494-5p	CENPL
hsa-miR-1299	CENPL
hsa-miR-4485-5p	CENPL
hsa-miR-4649-3p	CENPL
hsa-miR-4723-3p	CENPL
hsa-miR-5004-5p	CENPL
hsa-miR-6747-3p	CENPL
hsa-miR-6777-3p	CENPL
hsa-miR-6805-3p	CENPL
hsa-miR-6824-5p	CENPL
hsa-miR-6781-3p	CENPL
hsa-miR-6819-3p	CENPL
hsa-miR-6781-3p	CENPL
hsa-miR-6819-3p	CENPL
hsa-miR-641	CENPL
hsa-miR-3183	CENPL
hsa-miR-548an	CENPL
hsa-miR-6130	CENPL
hsa-miR-6763-3p	CENPL
hsa-miR-6781-3p	CENPL
hsa-miR-302b-3p	CENPL
hsa-miR-302c-3p	CENPL
hsa-miR-302d-3p	CENPL
hsa-miR-1234-3p	CENPL
hsa-miR-4420	CENPL
hsa-miR-4758-3p	CENPL
hsa-miR-302b-3p	CENPL
hsa-miR-302c-3p	CENPL
hsa-miR-302d-3p	CENPL
hsa-miR-1234-3p	CENPL
hsa-miR-4420	CENPL
hsa-miR-4758-3p	CENPL
hsa-miR-512-5p	CENPL
hsa-miR-1234-3p	CENPL
hsa-miR-3179	CENPL
hsa-miR-4743-3p	CENPL
hsa-miR-6721-5p	CENPL
hsa-miR-6754-5p	CENPL
hsa-miR-6829-3p	CENPL
hsa-miR-346	CENPL
hsa-miR-1260a	CENPL
hsa-miR-346	CENPL
hsa-miR-1260a	CENPL
hsa-miR-4772-3p	CENPL
hsa-miR-2467-3p	CENPL
hsa-miR-6780a-3p	CENPL
hsa-miR-3918	CENPL
hsa-miR-6843-3p	CENPL
hsa-miR-6895-3p	CENPL
hsa-miR-6843-3p	CENPL
hsa-miR-6895-3p	CENPL
hsa-miR-196a-5p	CENPL
hsa-miR-502-3p	CENPL
hsa-miR-3909	CENPL
hsa-miR-3918	CENPL
hsa-miR-3155b	CENPL
hsa-let-7a-2-3p	CENPL
hsa-let-7e-3p	CENPL
hsa-miR-17-5p	CENPL
hsa-miR-25-3p	CENPL
hsa-miR-92a-1-5p	CENPL
hsa-miR-93-5p	CENPL
hsa-miR-93-3p	CENPL
hsa-miR-187-3p	CENPL
hsa-miR-23b-5p	CENPL
hsa-miR-30b-3p	CENPL
hsa-miR-135a-2-3p	CENPL
hsa-miR-143-5p	CENPL
hsa-miR-134-3p	CENPL
hsa-miR-188-5p	CENPL
hsa-miR-194-5p	CENPL
hsa-miR-320a-5p	CENPL
hsa-miR-30c-1-3p	CENPL
hsa-miR-200a-5p	CENPL
hsa-miR-302a-3p	CENPL
hsa-miR-101-2-5p	CENPL
hsa-miR-302c-5p	CENPL
hsa-miR-370-3p	CENPL
hsa-miR-331-3p	CENPL
hsa-miR-324-3p	CENPL
hsa-miR-196b-5p	CENPL
hsa-miR-20b-5p	CENPL
hsa-miR-486-5p	CENPL
hsa-miR-490-5p	CENPL
hsa-miR-193b-5p	CENPL
hsa-miR-509-3p	CENPL
hsa-miR-551a	CENPL
hsa-miR-92b-3p	CENPL
hsa-miR-571	CENPL
hsa-miR-584-3p	CENPL
hsa-miR-601	CENPL
hsa-miR-619-5p	CENPL
hsa-miR-629-5p	CENPL
hsa-miR-33b-3p	CENPL
hsa-miR-640	CENPL
hsa-miR-645	CENPL
hsa-miR-647	CENPL
hsa-miR-653-3p	CENPL
hsa-miR-654-5p	CENPL
hsa-miR-660-3p	CENPL
hsa-miR-542-5p	CENPL
hsa-miR-758-3p	CENPL
hsa-miR-671-3p	CENPL
hsa-miR-668-3p	CENPL
hsa-miR-668-3p	CENPL
hsa-miR-320c	CENPL
hsa-miR-766-3p	CENPL
hsa-miR-761	CENPL
hsa-miR-892b	CENPL
hsa-miR-875-5p	CENPL
hsa-miR-744-3p	CENPL
hsa-miR-936	CENPL
hsa-miR-941	CENPL
hsa-miR-1228-5p	CENPL
hsa-miR-1228-3p	CENPL
hsa-miR-1229-3p	CENPL
hsa-miR-1233-5p	CENPL
hsa-miR-1238-5p	CENPL
hsa-miR-1203	CENPL
hsa-miR-1207-5p	CENPL
hsa-miR-1304-3p	CENPL
hsa-miR-1250-5p	CENPL
hsa-miR-548m	CENPL
hsa-miR-1268a	CENPL
hsa-miR-1281	CENPL
hsa-miR-664a-3p	CENPL
hsa-miR-664a-3p	CENPL
hsa-miR-1914-5p	CENPL
hsa-miR-1915-5p	CENPL
hsa-miR-1915-5p	CENPL
hsa-miR-1976	CENPL
hsa-miR-2110	CENPL
hsa-miR-2861	CENPL
hsa-miR-3124-3p	CENPL
hsa-miR-3130-5p	CENPL
hsa-miR-3137	CENPL
hsa-miR-3141	CENPL
hsa-miR-3150a-5p	CENPL
hsa-miR-3151-5p	CENPL
hsa-miR-3151-3p	CENPL
hsa-miR-3153	CENPL
hsa-miR-3074-5p	CENPL
hsa-miR-3154	CENPL
hsa-miR-3154	CENPL
hsa-miR-3156-3p	CENPL
hsa-miR-3157-5p	CENPL
hsa-miR-3160-5p	CENPL
hsa-miR-3164	CENPL
hsa-miR-3186-5p	CENPL
hsa-miR-3191-5p	CENPL
hsa-miR-3191-3p	CENPL
hsa-miR-3192-3p	CENPL
hsa-miR-4304	CENPL
hsa-miR-4257	CENPL
hsa-miR-4252	CENPL
hsa-miR-4252	CENPL
hsa-miR-4263	CENPL
hsa-miR-3620-5p	CENPL
hsa-miR-3620-5p	CENPL
hsa-miR-3622a-3p	CENPL
hsa-miR-3652	CENPL
hsa-miR-3660	CENPL
hsa-miR-3663-5p	CENPL
hsa-miR-3663-3p	CENPL
hsa-miR-3666	CENPL
hsa-miR-3690	CENPL
hsa-miR-3907	CENPL
hsa-miR-3907	CENPL
hsa-miR-3917	CENPL
hsa-miR-3150b-5p	CENPL
hsa-miR-3936	CENPL
hsa-miR-3945	CENPL
hsa-miR-1268b	CENPL
hsa-miR-378g	CENPL
hsa-miR-4430	CENPL
hsa-miR-4452	CENPL
hsa-miR-4464	CENPL
hsa-miR-3155b	CENPL
hsa-miR-4489	CENPL
hsa-miR-4498	CENPL
hsa-miR-4505	CENPL
hsa-miR-2392	CENPL
hsa-miR-4524a-3p	CENPL
hsa-miR-4529-5p	CENPL
hsa-miR-548an	CENPL
hsa-miR-4537	CENPL
hsa-miR-4540	CENPL
hsa-miR-4633-5p	CENPL
hsa-miR-4633-3p	CENPL
hsa-miR-4642	CENPL
hsa-miR-4655-3p	CENPL
hsa-miR-4660	CENPL
hsa-miR-219b-5p	CENPL
hsa-miR-4669	CENPL
hsa-miR-4676-3p	CENPL
hsa-miR-4680-5p	CENPL
hsa-miR-4685-5p	CENPL
hsa-miR-4689	CENPL
hsa-miR-4692	CENPL
hsa-miR-4695-5p	CENPL
hsa-miR-4713-5p	CENPL
hsa-miR-4715-5p	CENPL
hsa-miR-4715-3p	CENPL
hsa-miR-4716-5p	CENPL
hsa-miR-4722-3p	CENPL
hsa-miR-4724-3p	CENPL
hsa-miR-4725-5p	CENPL
hsa-miR-4725-5p	CENPL
hsa-miR-4727-5p	CENPL
hsa-miR-4733-3p	CENPL
hsa-miR-4742-3p	CENPL
hsa-miR-4748	CENPL
hsa-miR-4753-3p	CENPL
hsa-miR-4756-3p	CENPL
hsa-miR-4761-3p	CENPL
hsa-miR-4763-5p	CENPL
hsa-miR-4769-3p	CENPL
hsa-miR-4436b-5p	CENPL
hsa-miR-4784	CENPL
hsa-miR-1245b-3p	CENPL
hsa-miR-2467-3p	CENPL
hsa-miR-4787-3p	CENPL
hsa-miR-5001-3p	CENPL
hsa-miR-5002-3p	CENPL
hsa-miR-5002-3p	CENPL
hsa-miR-5004-3p	CENPL
hsa-miR-5004-3p	CENPL
hsa-miR-5007-5p	CENPL
hsa-miR-5010-5p	CENPL
hsa-miR-5090	CENPL
hsa-miR-5193	CENPL
hsa-miR-664b-3p	CENPL
hsa-miR-548at-5p	CENPL
hsa-miR-1295b-3p	CENPL
hsa-miR-5699-3p	CENPL
hsa-miR-1199-3p	CENPL
hsa-miR-6068	CENPL
hsa-miR-6074	CENPL
hsa-miR-6075	CENPL
hsa-miR-6076	CENPL
hsa-miR-6126	CENPL
hsa-miR-6504-5p	CENPL
hsa-miR-6505-3p	CENPL
hsa-miR-6511a-5p	CENPL
hsa-miR-6515-5p	CENPL
hsa-miR-6717-5p	CENPL
hsa-miR-6726-5p	CENPL
hsa-miR-6726-3p	CENPL
hsa-miR-6727-3p	CENPL
hsa-miR-6731-5p	CENPL
hsa-miR-6732-5p	CENPL
hsa-miR-6734-5p	CENPL
hsa-miR-6738-3p	CENPL
hsa-miR-6739-3p	CENPL
hsa-miR-6744-5p	CENPL
hsa-miR-6746-5p	CENPL
hsa-miR-6746-3p	CENPL
hsa-miR-6747-3p	CENPL
hsa-miR-6748-3p	CENPL
hsa-miR-6750-3p	CENPL
hsa-miR-6751-5p	CENPL
hsa-miR-6753-3p	CENPL
hsa-miR-6754-3p	CENPL
hsa-miR-6756-5p	CENPL
hsa-miR-6762-5p	CENPL
hsa-miR-6762-3p	CENPL
hsa-miR-6765-3p	CENPL
hsa-miR-6770-3p	CENPL
hsa-miR-6772-5p	CENPL
hsa-miR-6777-5p	CENPL
hsa-miR-6778-5p	CENPL
hsa-miR-6782-5p	CENPL
hsa-miR-6790-3p	CENPL
hsa-miR-6791-3p	CENPL
hsa-miR-6792-3p	CENPL
hsa-miR-6794-3p	CENPL
hsa-miR-6796-5p	CENPL
hsa-miR-6799-5p	CENPL
hsa-miR-6806-5p	CENPL
hsa-miR-6807-3p	CENPL
hsa-miR-6813-5p	CENPL
hsa-miR-6813-5p	CENPL
hsa-miR-6813-3p	CENPL
hsa-miR-6817-5p	CENPL
hsa-miR-6837-5p	CENPL
hsa-miR-6843-3p	CENPL
hsa-miR-6845-5p	CENPL
hsa-miR-6851-5p	CENPL
hsa-miR-6856-5p	CENPL
hsa-miR-6859-3p	CENPL
hsa-miR-6860	CENPL
hsa-miR-6862-5p	CENPL
hsa-miR-6866-5p	CENPL
hsa-miR-6871-3p	CENPL
hsa-miR-6873-3p	CENPL
hsa-miR-6875-3p	CENPL
hsa-miR-6875-3p	CENPL
hsa-miR-6877-3p	CENPL
hsa-miR-6878-5p	CENPL
hsa-miR-6880-3p	CENPL
hsa-miR-6883-5p	CENPL
hsa-miR-6887-5p	CENPL
hsa-miR-6890-5p	CENPL
hsa-miR-6891-3p	CENPL
hsa-miR-6893-5p	CENPL
hsa-miR-6894-3p	CENPL
hsa-miR-6895-3p	CENPL
hsa-miR-7106-5p	CENPL
hsa-miR-7108-3p	CENPL
hsa-miR-7110-5p	CENPL
hsa-miR-7151-5p	CENPL
hsa-miR-7151-3p	CENPL
hsa-miR-7161-3p	CENPL
hsa-miR-7159-5p	CENPL
hsa-miR-7160-5p	CENPL
hsa-miR-7160-3p	CENPL
hsa-miR-7703	CENPL
hsa-miR-6516-5p	CENPL
hsa-miR-7974	CENPL
hsa-miR-8074	CENPL
hsa-miR-8075	CENPL
hsa-miR-10392-3p	CENPL
hsa-miR-10401-3p	CENPL
hsa-miR-10524-5p	CENPL
hsa-miR-3085-5p	CENPL
hsa-miR-9851-5p	CENPL
hsa-miR-12123	CENPL
hsa-miR-12124	CENPL
hsa-let-7a-2-3p	CENPL
hsa-let-7e-3p	CENPL
hsa-miR-17-5p	CENPL
hsa-miR-25-3p	CENPL
hsa-miR-92a-1-5p	CENPL
hsa-miR-93-5p	CENPL
hsa-miR-93-3p	CENPL
hsa-miR-187-3p	CENPL
hsa-miR-23b-5p	CENPL
hsa-miR-30b-3p	CENPL
hsa-miR-135a-2-3p	CENPL
hsa-miR-143-5p	CENPL
hsa-miR-134-3p	CENPL
hsa-miR-188-5p	CENPL
hsa-miR-194-5p	CENPL
hsa-miR-320a-5p	CENPL
hsa-miR-200a-5p	CENPL
hsa-miR-302a-3p	CENPL
hsa-miR-101-2-5p	CENPL
hsa-miR-302c-5p	CENPL
hsa-miR-370-3p	CENPL
hsa-miR-331-3p	CENPL
hsa-miR-324-3p	CENPL
hsa-miR-196b-5p	CENPL
hsa-miR-20b-5p	CENPL
hsa-miR-486-5p	CENPL
hsa-miR-193b-5p	CENPL
hsa-miR-509-3p	CENPL
hsa-miR-551a	CENPL
hsa-miR-92b-3p	CENPL
hsa-miR-584-3p	CENPL
hsa-miR-601	CENPL
hsa-miR-619-5p	CENPL
hsa-miR-629-5p	CENPL
hsa-miR-33b-3p	CENPL
hsa-miR-640	CENPL
hsa-miR-645	CENPL
hsa-miR-653-3p	CENPL
hsa-miR-654-5p	CENPL
hsa-miR-660-3p	CENPL
hsa-miR-542-5p	CENPL
hsa-miR-758-3p	CENPL
hsa-miR-671-3p	CENPL
hsa-miR-668-3p	CENPL
hsa-miR-668-3p	CENPL
hsa-miR-320c	CENPL
hsa-miR-766-3p	CENPL
hsa-miR-761	CENPL
hsa-miR-892b	CENPL
hsa-miR-875-5p	CENPL
hsa-miR-744-3p	CENPL
hsa-miR-941	CENPL
hsa-miR-1228-5p	CENPL
hsa-miR-1228-3p	CENPL
hsa-miR-1229-3p	CENPL
hsa-miR-1233-5p	CENPL
hsa-miR-1238-5p	CENPL
hsa-miR-1207-5p	CENPL
hsa-miR-1304-3p	CENPL
hsa-miR-1250-5p	CENPL
hsa-miR-548m	CENPL
hsa-miR-1268a	CENPL
hsa-miR-1281	CENPL
hsa-miR-664a-3p	CENPL
hsa-miR-664a-3p	CENPL
hsa-miR-1914-5p	CENPL
hsa-miR-1915-5p	CENPL
hsa-miR-1915-5p	CENPL
hsa-miR-1976	CENPL
hsa-miR-2110	CENPL
hsa-miR-2861	CENPL
hsa-miR-3124-3p	CENPL
hsa-miR-3130-5p	CENPL
hsa-miR-3150a-5p	CENPL
hsa-miR-3151-5p	CENPL
hsa-miR-3151-3p	CENPL
hsa-miR-3153	CENPL
hsa-miR-3074-5p	CENPL
hsa-miR-3154	CENPL
hsa-miR-3156-3p	CENPL
hsa-miR-3157-5p	CENPL
hsa-miR-3160-5p	CENPL
hsa-miR-3164	CENPL
hsa-miR-3186-5p	CENPL
hsa-miR-3191-5p	CENPL
hsa-miR-3191-3p	CENPL
hsa-miR-3192-3p	CENPL
hsa-miR-4304	CENPL
hsa-miR-4257	CENPL
hsa-miR-4252	CENPL
hsa-miR-4263	CENPL
hsa-miR-3620-5p	CENPL
hsa-miR-3620-5p	CENPL
hsa-miR-3622a-3p	CENPL
hsa-miR-3622b-5p	CENPL
hsa-miR-3652	CENPL
hsa-miR-3660	CENPL
hsa-miR-3663-5p	CENPL
hsa-miR-3663-3p	CENPL
hsa-miR-3666	CENPL
hsa-miR-3907	CENPL
hsa-miR-3917	CENPL
hsa-miR-3150b-5p	CENPL
hsa-miR-3936	CENPL
hsa-miR-3945	CENPL
hsa-miR-1268b	CENPL
hsa-miR-378g	CENPL
hsa-miR-4430	CENPL
hsa-miR-4452	CENPL
hsa-miR-4464	CENPL
hsa-miR-3155b	CENPL
hsa-miR-4489	CENPL
hsa-miR-4498	CENPL
hsa-miR-4505	CENPL
hsa-miR-2392	CENPL
hsa-miR-4524a-3p	CENPL
hsa-miR-4529-5p	CENPL
hsa-miR-548an	CENPL
hsa-miR-4537	CENPL
hsa-miR-4540	CENPL
hsa-miR-4633-5p	CENPL
hsa-miR-4633-3p	CENPL
hsa-miR-4642	CENPL
hsa-miR-4655-3p	CENPL
hsa-miR-4660	CENPL
hsa-miR-219b-5p	CENPL
hsa-miR-4669	CENPL
hsa-miR-4676-3p	CENPL
hsa-miR-4680-5p	CENPL
hsa-miR-4685-5p	CENPL
hsa-miR-4689	CENPL
hsa-miR-4692	CENPL
hsa-miR-4695-5p	CENPL
hsa-miR-4713-5p	CENPL
hsa-miR-4715-5p	CENPL
hsa-miR-4715-3p	CENPL
hsa-miR-4716-5p	CENPL
hsa-miR-4722-3p	CENPL
hsa-miR-4724-3p	CENPL
hsa-miR-4725-5p	CENPL
hsa-miR-4725-5p	CENPL
hsa-miR-4727-5p	CENPL
hsa-miR-4733-3p	CENPL
hsa-miR-4742-3p	CENPL
hsa-miR-4748	CENPL
hsa-miR-4753-3p	CENPL
hsa-miR-4756-3p	CENPL
hsa-miR-4761-3p	CENPL
hsa-miR-4763-5p	CENPL
hsa-miR-4769-3p	CENPL
hsa-miR-4436b-5p	CENPL
hsa-miR-4784	CENPL
hsa-miR-1245b-3p	CENPL
hsa-miR-2467-3p	CENPL
hsa-miR-4786-5p	CENPL
hsa-miR-4787-3p	CENPL
hsa-miR-5001-3p	CENPL
hsa-miR-5002-3p	CENPL
hsa-miR-5002-3p	CENPL
hsa-miR-5004-3p	CENPL
hsa-miR-5004-3p	CENPL
hsa-miR-5007-5p	CENPL
hsa-miR-5010-5p	CENPL
hsa-miR-5090	CENPL
hsa-miR-5193	CENPL
hsa-miR-548at-5p	CENPL
hsa-miR-1295b-3p	CENPL
hsa-miR-5699-3p	CENPL
hsa-miR-1199-3p	CENPL
hsa-miR-6068	CENPL
hsa-miR-6074	CENPL
hsa-miR-6075	CENPL
hsa-miR-6076	CENPL
hsa-miR-6126	CENPL
hsa-miR-6504-5p	CENPL
hsa-miR-6505-3p	CENPL
hsa-miR-6511a-5p	CENPL
hsa-miR-6515-5p	CENPL
hsa-miR-6717-5p	CENPL
hsa-miR-6726-5p	CENPL
hsa-miR-6726-3p	CENPL
hsa-miR-6727-3p	CENPL
hsa-miR-6731-5p	CENPL
hsa-miR-6732-5p	CENPL
hsa-miR-6734-5p	CENPL
hsa-miR-6738-3p	CENPL
hsa-miR-6739-3p	CENPL
hsa-miR-6744-5p	CENPL
hsa-miR-6746-3p	CENPL
hsa-miR-6747-3p	CENPL
hsa-miR-6748-3p	CENPL
hsa-miR-6750-3p	CENPL
hsa-miR-6751-5p	CENPL
hsa-miR-6753-3p	CENPL
hsa-miR-6754-3p	CENPL
hsa-miR-6756-5p	CENPL
hsa-miR-6762-5p	CENPL
hsa-miR-6762-3p	CENPL
hsa-miR-6765-3p	CENPL
hsa-miR-6770-3p	CENPL
hsa-miR-6772-5p	CENPL
hsa-miR-6777-5p	CENPL
hsa-miR-6782-5p	CENPL
hsa-miR-6790-3p	CENPL
hsa-miR-6791-3p	CENPL
hsa-miR-6792-3p	CENPL
hsa-miR-6794-3p	CENPL
hsa-miR-6796-5p	CENPL
hsa-miR-6799-5p	CENPL
hsa-miR-6806-5p	CENPL
hsa-miR-6807-3p	CENPL
hsa-miR-6813-5p	CENPL
hsa-miR-6813-5p	CENPL
hsa-miR-6813-3p	CENPL
hsa-miR-6817-5p	CENPL
hsa-miR-6837-5p	CENPL
hsa-miR-6843-3p	CENPL
hsa-miR-6845-5p	CENPL
hsa-miR-6851-5p	CENPL
hsa-miR-6856-5p	CENPL
hsa-miR-6859-3p	CENPL
hsa-miR-6860	CENPL
hsa-miR-6862-5p	CENPL
hsa-miR-6866-5p	CENPL
hsa-miR-6871-3p	CENPL
hsa-miR-6873-3p	CENPL
hsa-miR-6875-3p	CENPL
hsa-miR-6875-3p	CENPL
hsa-miR-6877-3p	CENPL
hsa-miR-6878-5p	CENPL
hsa-miR-6880-3p	CENPL
hsa-miR-6883-5p	CENPL
hsa-miR-6887-5p	CENPL
hsa-miR-6890-5p	CENPL
hsa-miR-6891-3p	CENPL
hsa-miR-6893-5p	CENPL
hsa-miR-6894-3p	CENPL
hsa-miR-6895-3p	CENPL
hsa-miR-7106-5p	CENPL
hsa-miR-7108-3p	CENPL
hsa-miR-7110-5p	CENPL
hsa-miR-7151-5p	CENPL
hsa-miR-7151-3p	CENPL
hsa-miR-7161-3p	CENPL
hsa-miR-7159-5p	CENPL
hsa-miR-7160-5p	CENPL
hsa-miR-7160-3p	CENPL
hsa-miR-7703	CENPL
hsa-miR-6516-5p	CENPL
hsa-miR-7974	CENPL
hsa-miR-8075	CENPL
hsa-miR-10392-3p	CENPL
hsa-miR-10401-3p	CENPL
hsa-miR-10524-5p	CENPL
hsa-miR-3085-5p	CENPL
hsa-miR-9851-5p	CENPL
hsa-miR-12123	CENPL
hsa-miR-12124	CENPL
hsa-let-7e-3p	CENPL
hsa-miR-17-5p	CENPL
hsa-miR-18a-3p	CENPL
hsa-miR-23a-5p	CENPL
hsa-miR-25-3p	CENPL
hsa-miR-92a-2-5p	CENPL
hsa-miR-93-3p	CENPL
hsa-miR-197-3p	CENPL
hsa-miR-129-5p	CENPL
hsa-miR-139-3p	CENPL
hsa-miR-203a-3p	CENPL
hsa-let-7g-5p	CENPL
hsa-let-7i-5p	CENPL
hsa-miR-23b-5p	CENPL
hsa-miR-30b-3p	CENPL
hsa-miR-125b-1-3p	CENPL
hsa-miR-128-1-5p	CENPL
hsa-miR-135a-2-3p	CENPL
hsa-miR-143-5p	CENPL
hsa-miR-145-5p	CENPL
hsa-miR-145-5p	CENPL
hsa-miR-127-3p	CENPL
hsa-miR-149-5p	CENPL
hsa-miR-188-5p	CENPL
hsa-miR-194-5p	CENPL
hsa-miR-195-3p	CENPL
hsa-miR-320a-5p	CENPL
hsa-miR-320a-3p	CENPL
hsa-miR-320a-3p	CENPL
hsa-miR-200a-5p	CENPL
hsa-miR-101-2-5p	CENPL
hsa-miR-362-5p	CENPL
hsa-miR-302c-5p	CENPL
hsa-miR-370-3p	CENPL
hsa-miR-371a-3p	CENPL
hsa-miR-382-5p	CENPL
hsa-miR-340-3p	CENPL
hsa-miR-331-5p	CENPL
hsa-miR-331-3p	CENPL
hsa-miR-324-5p	CENPL
hsa-miR-346	CENPL
hsa-miR-20b-5p	CENPL
hsa-miR-433-5p	CENPL
hsa-miR-483-3p	CENPL
hsa-miR-484	CENPL
hsa-miR-486-5p	CENPL
hsa-miR-490-5p	CENPL
hsa-miR-511-5p	CENPL
hsa-miR-493-3p	CENPL
hsa-miR-193b-5p	CENPL
hsa-miR-512-5p	CENPL
hsa-miR-522-3p	CENPL
hsa-miR-503-3p	CENPL
hsa-miR-507	CENPL
hsa-miR-509-3p	CENPL
hsa-miR-545-5p	CENPL
hsa-miR-551a	CENPL
hsa-miR-92b-5p	CENPL
hsa-miR-92b-5p	CENPL
hsa-miR-92b-3p	CENPL
hsa-miR-571	CENPL
hsa-miR-572	CENPL
hsa-miR-580-5p	CENPL
hsa-miR-584-3p	CENPL
hsa-miR-550a-3p	CENPL
hsa-miR-550a-3p	CENPL
hsa-miR-593-3p	CENPL
hsa-miR-596	CENPL
hsa-miR-597-3p	CENPL
hsa-miR-601	CENPL
hsa-miR-615-3p	CENPL
hsa-miR-619-5p	CENPL
hsa-miR-619-5p	CENPL
hsa-miR-622	CENPL
hsa-miR-622	CENPL
hsa-miR-629-5p	CENPL
hsa-miR-631	CENPL
hsa-miR-33b-3p	CENPL
hsa-miR-33b-3p	CENPL
hsa-miR-640	CENPL
hsa-miR-645	CENPL
hsa-miR-645	CENPL
hsa-miR-647	CENPL
hsa-miR-647	CENPL
hsa-miR-650	CENPL
hsa-miR-653-3p	CENPL
hsa-miR-657	CENPL
hsa-miR-542-5p	CENPL
hsa-miR-671-5p	CENPL
hsa-miR-671-3p	CENPL
hsa-miR-668-3p	CENPL
hsa-miR-668-3p	CENPL
hsa-miR-1224-3p	CENPL
hsa-miR-320b	CENPL
hsa-miR-320c	CENPL
hsa-miR-1296-5p	CENPL
hsa-miR-1271-5p	CENPL
hsa-miR-1271-3p	CENPL
hsa-miR-766-5p	CENPL
hsa-miR-766-3p	CENPL
hsa-miR-670-5p	CENPL
hsa-miR-761	CENPL
hsa-miR-892b	CENPL
hsa-miR-892b	CENPL
hsa-miR-875-5p	CENPL
hsa-miR-885-5p	CENPL
hsa-miR-885-3p	CENPL
hsa-miR-877-3p	CENPL
hsa-miR-760	CENPL
hsa-miR-937-3p	CENPL
hsa-miR-939-3p	CENPL
hsa-miR-941	CENPL
hsa-miR-1178-3p	CENPL
hsa-miR-1180-3p	CENPL
hsa-miR-1227-3p	CENPL
hsa-miR-1227-3p	CENPL
hsa-miR-1228-5p	CENPL
hsa-miR-1228-3p	CENPL
hsa-miR-1229-5p	CENPL
hsa-miR-1238-5p	CENPL
hsa-miR-1202	CENPL
hsa-miR-1203	CENPL
hsa-miR-1207-5p	CENPL
hsa-miR-1303	CENPL
hsa-miR-1251-5p	CENPL
hsa-miR-1260a	CENPL
hsa-miR-1267	CENPL
hsa-miR-1268a	CENPL
hsa-miR-1268a	CENPL
hsa-miR-1282	CENPL
hsa-miR-1292-3p	CENPL
hsa-miR-1292-3p	CENPL
hsa-miR-664a-3p	CENPL
hsa-miR-1470	CENPL
hsa-miR-1470	CENPL
hsa-miR-1538	CENPL
hsa-miR-1911-5p	CENPL
hsa-miR-1912-3p	CENPL
hsa-miR-1913	CENPL
hsa-miR-1915-5p	CENPL
hsa-miR-1972	CENPL
hsa-miR-1976	CENPL
hsa-miR-2116-3p	CENPL
hsa-miR-2277-5p	CENPL
hsa-miR-2682-3p	CENPL
hsa-miR-718	CENPL
hsa-miR-2861	CENPL
hsa-miR-2861	CENPL
hsa-miR-3115	CENPL
hsa-miR-3120-5p	CENPL
hsa-miR-3124-3p	CENPL
hsa-miR-3130-5p	CENPL
hsa-miR-378b	CENPL
hsa-miR-3135a	CENPL
hsa-miR-3137	CENPL
hsa-miR-3139	CENPL
hsa-miR-3140-3p	CENPL
hsa-miR-3141	CENPL
hsa-miR-3147	CENPL
hsa-miR-3150a-5p	CENPL
hsa-miR-3150a-5p	CENPL
hsa-miR-3151-5p	CENPL
hsa-miR-3153	CENPL
hsa-miR-3155a	CENPL
hsa-miR-3156-3p	CENPL
hsa-miR-3157-3p	CENPL
hsa-miR-3158-5p	CENPL
hsa-miR-3160-5p	CENPL
hsa-miR-3162-3p	CENPL
hsa-miR-323b-5p	CENPL
hsa-miR-3174	CENPL
hsa-miR-3175	CENPL
hsa-miR-3180-3p	CENPL
hsa-miR-3184-3p	CENPL
hsa-miR-3190-5p	CENPL
hsa-miR-3191-5p	CENPL
hsa-miR-3192-3p	CENPL
hsa-miR-3194-3p	CENPL
hsa-miR-3197	CENPL
hsa-miR-4304	CENPL
hsa-miR-4252	CENPL
hsa-miR-4263	CENPL
hsa-miR-4280	CENPL
hsa-miR-4292	CENPL
hsa-miR-500b-3p	CENPL
hsa-miR-4328	CENPL
hsa-miR-3615	CENPL
hsa-miR-3620-5p	CENPL
hsa-miR-3622a-5p	CENPL
hsa-miR-3622a-3p	CENPL
hsa-miR-3622b-5p	CENPL
hsa-miR-3652	CENPL
hsa-miR-3655	CENPL
hsa-miR-3663-5p	CENPL
hsa-miR-3663-3p	CENPL
hsa-miR-3677-5p	CENPL
hsa-miR-3180	CENPL
hsa-miR-3907	CENPL
hsa-miR-3918	CENPL
hsa-miR-3934-3p	CENPL
hsa-miR-3940-5p	CENPL
hsa-miR-3940-3p	CENPL
hsa-miR-3945	CENPL
hsa-miR-550b-3p	CENPL
hsa-miR-1268b	CENPL
hsa-miR-1268b	CENPL
hsa-miR-4421	CENPL
hsa-miR-378g	CENPL
hsa-miR-4430	CENPL
hsa-miR-4440	CENPL
hsa-miR-4446-3p	CENPL
hsa-miR-4450	CENPL
hsa-miR-4450	CENPL
hsa-miR-4452	CENPL
hsa-miR-3135b	CENPL
hsa-miR-4464	CENPL
hsa-miR-4466	CENPL
hsa-miR-4472	CENPL
hsa-miR-4474-3p	CENPL
hsa-miR-4474-3p	CENPL
hsa-miR-3689d	CENPL
hsa-miR-4479	CENPL
hsa-miR-3155b	CENPL
hsa-miR-4489	CENPL
hsa-miR-4505	CENPL
hsa-miR-2392	CENPL
hsa-miR-4508	CENPL
hsa-miR-4512	CENPL
hsa-miR-4515	CENPL
hsa-miR-4525	CENPL
hsa-miR-4534	CENPL
hsa-miR-1587	CENPL
hsa-miR-4537	CENPL
hsa-miR-4538	CENPL
hsa-miR-4540	CENPL
hsa-miR-4540	CENPL
hsa-miR-3960	CENPL
hsa-miR-4632-5p	CENPL
hsa-miR-4632-3p	CENPL
hsa-miR-4633-5p	CENPL
hsa-miR-4638-5p	CENPL
hsa-miR-4639-3p	CENPL
hsa-miR-4642	CENPL
hsa-miR-4651	CENPL
hsa-miR-4655-5p	CENPL
hsa-miR-4655-3p	CENPL
hsa-miR-4656	CENPL
hsa-miR-4657	CENPL
hsa-miR-4660	CENPL
hsa-miR-4664-5p	CENPL
hsa-miR-219b-5p	CENPL
hsa-miR-4673	CENPL
hsa-miR-4682	CENPL
hsa-miR-4685-5p	CENPL
hsa-miR-4689	CENPL
hsa-miR-4690-5p	CENPL
hsa-miR-4691-5p	CENPL
hsa-miR-4695-5p	CENPL
hsa-miR-4701-3p	CENPL
hsa-miR-4701-3p	CENPL
hsa-miR-4710	CENPL
hsa-miR-4713-5p	CENPL
hsa-miR-4715-5p	CENPL
hsa-miR-4715-3p	CENPL
hsa-miR-4716-5p	CENPL
hsa-miR-4716-3p	CENPL
hsa-miR-3529-5p	CENPL
hsa-miR-4722-5p	CENPL
hsa-miR-4724-3p	CENPL
hsa-miR-4725-5p	CENPL
hsa-miR-4725-3p	CENPL
hsa-miR-4734	CENPL
hsa-miR-4742-3p	CENPL
hsa-miR-4746-3p	CENPL
hsa-miR-4746-3p	CENPL
hsa-miR-4747-5p	CENPL
hsa-miR-4748	CENPL
hsa-miR-4750-3p	CENPL
hsa-miR-4753-3p	CENPL
hsa-miR-4753-3p	CENPL
hsa-miR-4756-3p	CENPL
hsa-miR-4758-5p	CENPL
hsa-miR-4758-3p	CENPL
hsa-miR-4761-3p	CENPL
hsa-miR-4763-5p	CENPL
hsa-miR-4766-5p	CENPL
hsa-miR-4769-3p	CENPL
hsa-miR-4769-3p	CENPL
hsa-miR-4773	CENPL
hsa-miR-4776-5p	CENPL
hsa-miR-4777-5p	CENPL
hsa-miR-4783-5p	CENPL
hsa-miR-4784	CENPL
hsa-miR-1245b-3p	CENPL
hsa-miR-4786-5p	CENPL
hsa-miR-4804-3p	CENPL
hsa-miR-5001-5p	CENPL
hsa-miR-5002-3p	CENPL
hsa-miR-5004-3p	CENPL
hsa-miR-5004-3p	CENPL
hsa-miR-5007-5p	CENPL
hsa-miR-5008-3p	CENPL
hsa-miR-5010-5p	CENPL
hsa-miR-5010-3p	CENPL
hsa-miR-5193	CENPL
hsa-miR-5193	CENPL
hsa-miR-5195-3p	CENPL
hsa-miR-5196-3p	CENPL
hsa-miR-5100	CENPL
hsa-miR-664b-3p	CENPL
hsa-miR-664b-3p	CENPL
hsa-miR-5581-5p	CENPL
hsa-miR-548at-5p	CENPL
hsa-miR-5585-3p	CENPL
hsa-miR-1295b-3p	CENPL
hsa-miR-5591-3p	CENPL
hsa-miR-5681b	CENPL
hsa-miR-5739	CENPL
hsa-miR-5787	CENPL
hsa-miR-6068	CENPL
hsa-miR-6075	CENPL
hsa-miR-6076	CENPL
hsa-miR-6085	CENPL
hsa-miR-6089	CENPL
hsa-miR-6090	CENPL
hsa-miR-6126	CENPL
hsa-miR-6131	CENPL
hsa-miR-6132	CENPL
hsa-miR-6500-5p	CENPL
hsa-miR-6501-5p	CENPL
hsa-miR-6503-5p	CENPL
hsa-miR-6504-5p	CENPL
hsa-miR-6505-3p	CENPL
hsa-miR-6514-5p	CENPL
hsa-miR-6515-5p	CENPL
hsa-miR-6717-5p	CENPL
hsa-miR-6721-5p	CENPL
hsa-miR-6722-3p	CENPL
hsa-miR-6724-5p	CENPL
hsa-miR-6726-5p	CENPL
hsa-miR-6726-5p	CENPL
hsa-miR-6726-3p	CENPL
hsa-miR-6727-3p	CENPL
hsa-miR-6728-3p	CENPL
hsa-miR-6729-3p	CENPL
hsa-miR-6731-5p	CENPL
hsa-miR-6732-5p	CENPL
hsa-miR-6732-3p	CENPL
hsa-miR-6734-5p	CENPL
hsa-miR-6738-3p	CENPL
hsa-miR-6738-3p	CENPL
hsa-miR-6739-3p	CENPL
hsa-miR-6743-5p	CENPL
hsa-miR-6746-5p	CENPL
hsa-miR-6746-3p	CENPL
hsa-miR-6748-3p	CENPL
hsa-miR-6749-5p	CENPL
hsa-miR-6749-3p	CENPL
hsa-miR-6750-3p	CENPL
hsa-miR-6751-5p	CENPL
hsa-miR-6753-3p	CENPL
hsa-miR-6754-3p	CENPL
hsa-miR-6756-3p	CENPL
hsa-miR-6757-3p	CENPL
hsa-miR-6759-3p	CENPL
hsa-miR-6762-5p	CENPL
hsa-miR-6762-3p	CENPL
hsa-miR-6764-5p	CENPL
hsa-miR-6765-3p	CENPL
hsa-miR-6770-3p	CENPL
hsa-miR-6770-3p	CENPL
hsa-miR-6771-5p	CENPL
hsa-miR-6772-5p	CENPL
hsa-miR-6773-3p	CENPL
hsa-miR-6775-5p	CENPL
hsa-miR-6775-5p	CENPL
hsa-miR-6776-5p	CENPL
hsa-miR-6776-3p	CENPL
hsa-miR-6777-5p	CENPL
hsa-miR-6778-5p	CENPL
hsa-miR-6782-3p	CENPL
hsa-miR-6783-3p	CENPL
hsa-miR-6784-5p	CENPL
hsa-miR-6787-5p	CENPL
hsa-miR-6788-3p	CENPL
hsa-miR-6790-3p	CENPL
hsa-miR-6790-3p	CENPL
hsa-miR-6791-3p	CENPL
hsa-miR-6793-5p	CENPL
hsa-miR-6793-5p	CENPL
hsa-miR-6793-5p	CENPL
hsa-miR-6794-3p	CENPL
hsa-miR-6795-3p	CENPL
hsa-miR-6796-3p	CENPL
hsa-miR-6798-5p	CENPL
hsa-miR-6799-5p	CENPL
hsa-miR-6801-3p	CENPL
hsa-miR-6802-5p	CENPL
hsa-miR-6804-3p	CENPL
hsa-miR-6806-5p	CENPL
hsa-miR-6808-3p	CENPL
hsa-miR-6809-3p	CENPL
hsa-miR-6810-3p	CENPL
hsa-miR-6812-5p	CENPL
hsa-miR-6813-5p	CENPL
hsa-miR-6813-5p	CENPL
hsa-miR-6814-5p	CENPL
hsa-miR-6814-5p	CENPL
hsa-miR-6815-3p	CENPL
hsa-miR-6819-3p	CENPL
hsa-miR-6821-5p	CENPL
hsa-miR-6825-5p	CENPL
hsa-miR-6832-5p	CENPL
hsa-miR-6835-3p	CENPL
hsa-miR-6835-3p	CENPL
hsa-miR-6780b-3p	CENPL
hsa-miR-6841-3p	CENPL
hsa-miR-6843-3p	CENPL
hsa-miR-6843-3p	CENPL
hsa-miR-6843-3p	CENPL
hsa-miR-6845-5p	CENPL
hsa-miR-6846-5p	CENPL
hsa-miR-6848-3p	CENPL
hsa-miR-6851-5p	CENPL
hsa-miR-6854-5p	CENPL
hsa-miR-6854-3p	CENPL
hsa-miR-6855-5p	CENPL
hsa-miR-6856-5p	CENPL
hsa-miR-6857-5p	CENPL
hsa-miR-6859-3p	CENPL
hsa-miR-6769b-5p	CENPL
hsa-miR-6868-3p	CENPL
hsa-miR-6871-3p	CENPL
hsa-miR-6873-3p	CENPL
hsa-miR-6875-3p	CENPL
hsa-miR-6875-3p	CENPL
hsa-miR-6878-5p	CENPL
hsa-miR-6878-3p	CENPL
hsa-miR-6879-3p	CENPL
hsa-miR-6881-3p	CENPL
hsa-miR-6883-5p	CENPL
hsa-miR-6883-3p	CENPL
hsa-miR-6885-3p	CENPL
hsa-miR-6886-5p	CENPL
hsa-miR-6887-5p	CENPL
hsa-miR-6887-3p	CENPL
hsa-miR-6889-5p	CENPL
hsa-miR-6889-3p	CENPL
hsa-miR-6890-5p	CENPL
hsa-miR-6891-3p	CENPL
hsa-miR-6891-3p	CENPL
hsa-miR-6893-5p	CENPL
hsa-miR-6893-5p	CENPL
hsa-miR-6893-3p	CENPL
hsa-miR-6893-3p	CENPL
hsa-miR-6894-5p	CENPL
hsa-miR-6894-3p	CENPL
hsa-miR-6894-3p	CENPL
hsa-miR-6895-3p	CENPL
hsa-miR-6895-3p	CENPL
hsa-miR-7107-5p	CENPL
hsa-miR-7108-3p	CENPL
hsa-miR-7110-5p	CENPL
hsa-miR-7114-5p	CENPL
hsa-miR-7151-3p	CENPL
hsa-miR-7152-5p	CENPL
hsa-miR-7155-3p	CENPL
hsa-miR-7156-3p	CENPL
hsa-miR-7160-5p	CENPL
hsa-miR-7160-3p	CENPL
hsa-miR-7703	CENPL
hsa-miR-6516-5p	CENPL
hsa-miR-7850-5p	CENPL
hsa-miR-8069	CENPL
hsa-miR-8088	CENPL
hsa-miR-9899	CENPL
hsa-miR-9903	CENPL
hsa-miR-10226	CENPL
hsa-miR-10392-5p	CENPL
hsa-miR-10392-3p	CENPL
hsa-miR-10394-3p	CENPL
hsa-miR-10398-3p	CENPL
hsa-miR-10401-5p	CENPL
hsa-miR-10401-3p	CENPL
hsa-miR-10396b-5p	CENPL
hsa-miR-3085-5p	CENPL
hsa-miR-9851-5p	CENPL
hsa-miR-12123	CENPL
