# Supplementary material for: Overexpression of CENPL mRNA potentially regulated by miR-340-3p predicts the prognosis of pancreatic cancer patients
Source: BMC Cancer. 2022 Dec 26;22:1354. doi: 10.1186/s12885-022-10450-5 (PMC9793567; doi:10.1186/s12885-022-10450-5)
Supplement: Supplementary file 4 — Additional file 4. [file 12885_2022_10450_MOESM4_ESM.xlsx]

## Sheet: GEPIA_CENPL_correlation_top200
Supplement table 3a. Top 200 genes that were significantly co-expressed with CENPL in PAAD. (GEPIA )
Gene Symbol	PCC
POLR2D	0.91
TIPRL	0.9
C1orf112	0.9
SGOL2	0.9
ANP32E	0.9
TPM3	0.9
ISG20L2	0.9
DCLRE1B	0.9
DESI2	0.89
ZWILCH	0.89
MOB1A	0.89
MTPN	0.89
INCENP	0.89
STX6	0.89
SMC4	0.89
KIF14	0.89
CKAP5	0.89
SMC2	0.89
PRIM2	0.89
NUP155	0.89
BRIX1	0.88
NRBF2	0.88
ARPC5	0.88
UHMK1	0.88
BUB1	0.88
XRCC5	0.88
AIDA	0.88
YWHAB	0.88
FBXO28	0.88
PSMD14	0.88
OGFOD1	0.88
DARS2	0.88
KIAA1524	0.88
RNASEH1	0.88
ILF2	0.88
SDHC	0.88
COPA	0.88
NRAS	0.88
DR1	0.88
SNX6	0.88
YME1L1	0.88
DTL	0.88
USP10	0.88
SNRPB2	0.88
MPZL1	0.88
KIAA0391	0.88
MAP2K1	0.88
NUSAP1	0.88
C3orf38	0.88
HNRNPR	0.88
IARS2	0.88
HNRNPK	0.88
PSMC2	0.88
KPNA4	0.88
LIN9	0.88
CBX3	0.88
SPDL1	0.88
ACTR2	0.87
CWC22	0.87
SLC30A6	0.87
PGM2	0.87
ACTR3	0.87
CSTF2	0.87
MCM6	0.87
SET	0.87
SRSF3	0.87
MASTL	0.87
MRPL19	0.87
ASPM	0.87
ZNF267	0.87
G3BP1	0.87
RACGAP1	0.87
RPE	0.87
HIATL1	0.87
NAA50	0.87
TXNDC9	0.87
TSN	0.87
RQCD1	0.87
NCBP2	0.87
MCMBP	0.87
DDX18	0.87
CDC73	0.87
PDCD10	0.87
SNX5	0.87
HNRNPC	0.87
NAA15	0.87
VPS35	0.87
UBE2V2	0.87
AHCTF1	0.87
PARPBP	0.87
DEK	0.87
KHDRBS1	0.87
MRPL30	0.87
GLO1	0.87
PPP3R1	0.87
SSB	0.87
TIMM17A	0.87
FAM175B	0.87
PSMD7	0.87
MTCH2	0.87
UBE2N	0.87
BMS1	0.87
PNO1	0.87
HNRNPU	0.87
SPRTN	0.87
RBBP5	0.87
NIF3L1	0.87
TDP1	0.87
GNAI3	0.87
YY1	0.87
PSMC1P1	0.87
TWISTNB	0.87
SHCBP1	0.86
IQGAP1	0.86
PRRC2C	0.86
TOP1	0.86
MRPL35	0.86
KIF20B	0.86
MOB4	0.86
ELAVL1	0.86
POLE3	0.86
PPP2R5E	0.86
C14orf119	0.86
SH3KBP1	0.86
ARMC1	0.86
PPP1R8	0.86
CHCHD3	0.86
USP14	0.86
DLAT	0.86
ASB7	0.86
PTPN9	0.86
SP3	0.86
ERI1	0.86
CLSPN	0.86
HMGB1	0.86
CDC27	0.86
MRPL3	0.86
DBF4	0.86
UBE2K	0.86
CCDC43	0.86
SFT2D2	0.86
SMARCE1	0.86
LMNB1	0.86
MGME1	0.86
TANK	0.86
SAR1A	0.86
SYNCRIP	0.86
E2F3	0.86
METTL9	0.86
DUSP11	0.86
CAPZA1	0.86
ACBD3	0.86
TRIP12	0.86
RAD1	0.86
TBL1XR1	0.86
SDHD	0.86
CAPRIN1	0.86
IWS1	0.86
SRP9	0.86
CCT5	0.86
LLPH	0.86
RABIF	0.86
COMMD2	0.86
RPAP3	0.86
DHX9	0.86
ARPC2	0.86
RAB7A	0.86
PLEKHB2	0.86
TUBA1B	0.86
CUL2	0.86
RALB	0.86
C5orf51	0.86
RAB8A	0.86
BLZF1	0.86
MTMR2	0.86
UBE2A	0.86
SELENOF	0.86
VAMP7	0.86
DNAJC21	0.86
ADAR	0.86
SUPT16H	0.86
PAFAH1B2	0.86
TSNAX	0.86
ARF6	0.86
NUF2	0.86
SRFBP1	0.86
ATG5	0.86
VTA1	0.86
HNRNPF	0.86
NIPA2	0.86
MED1	0.86
NIP7	0.86
CNIH1	0.86
ZNF146	0.86
DNAJB6	0.86
ZDHHC5	0.86
PSME3	0.86
ECD	0.86
KIF11	0.85
TGS1	0.85
Note: Co-expression analysis was performed by GEPIA database. (http://gepia.cancer-pku.cn)

## Sheet: Top200_DAVID_KEGG_analysis
Supplement table 3b.The top 200 genes co-expressed with CENPL were mainly enriched in HSA04144 :Endocytosis and other pathways. (DAVIA)
Category	Term	Count	%	PValue	Genes	List Total	Pop Hits	Pop Total	Fold Enrichment	Bonferroni	Benjamini	FDR
KEGG_PATHWAY	hsa04144:Endocytosis	13	6.77083	1.80181e-05	ACTR3, ACTR2, SH3KBP1, VTA1, ARPC5, ARPC2, CAPZA1, VPS35, RAB8A, SNX5, SNX6, RAB7A, ARF6	91	251	8156	4.642	0.00347149	0.0034775	0.00340543
KEGG_PATHWAY	hsa04140:Autophagy - animal	8	4.16667	0.000898835	MAP2K1, NRAS, HMGB1, NRBF2, TANK, RAB8A, ATG5, RAB7A	91	141	8156	5.08518	0.159328	0.0867376	0.0849399
KEGG_PATHWAY	hsa05132:Salmonella infection	10	5.20833	0.00163038	ACTR3, ACTR2, MAP2K1, TUBA1B, ARPC2, KPNA4, ARPC5, ACBD3, RAB7A, ARF6	91	249	8156	3.59945	0.270153	0.101597	0.0994911
KEGG_PATHWAY	hsa05014:Amyotrophic lateral sclerosis	12	6.25	0.00210563	TUBA1B, PPP3R1, PSMD7, PSMD14, NUP155, PSMC2, SRSF3, SDHC, SDHD, NRBF2, TANK, RAB8A	91	364	8156	2.95472	0.334233	0.101597	0.0994911
KEGG_PATHWAY	hsa04666:Fc gamma R-mediated phagocytosis	6	3.125	0.00424951	ACTR3, ACTR2, MAP2K1, ARPC2, ARPC5, ARF6	91	97	8156	5.5439	0.560405	0.164031	0.160631
KEGG_PATHWAY	hsa05131:Shigellosis	9	4.6875	0.00576176	ACTR3, ACTR2, ARPC2, CBX3, UBE2N, UBE2V2, ARPC5, ATG5, ARF6	91	247	8156	3.26574	0.672162	0.185337	0.181496
KEGG_PATHWAY	hsa03030:DNA replication	4	2.08333	0.0071321	PRIM2, RNASEH1, POLE3, MCM6	91	36	8156	9.95849	0.748781	0.196642	0.192567
KEGG_PATHWAY	hsa04110:Cell cycle	6	3.125	0.0125624	DBF4, YWHAB, CDC27, E2F3, MCM6, BUB1	91	126	8156	4.26792	0.91283	0.266622	0.261096
KEGG_PATHWAY	hsa03050:Proteasome	4	2.08333	0.014012	PSMD7, PSMD14, PSME3, PSMC2	91	46	8156	7.7936	0.934352	0.266622	0.261096
KEGG_PATHWAY	hsa04114:Oocyte meiosis	6	3.125	0.0146688	MAP2K1, PPP3R1, YWHAB, PPP2R5E, CDC27, BUB1	91	131	8156	4.10502	0.942275	0.266622	0.261096
KEGG_PATHWAY	hsa05022:Pathways of neurodegeneration - multiple diseases	12	6.25	0.0151961	MAP2K1, TUBA1B, NRAS, PPP3R1, PSMD7, PSMD14, PSMC2, SDHC, SDHD, NRBF2, TANK, RAB8A	91	476	8156	2.25949	0.94794	0.266622	0.261096
KEGG_PATHWAY	hsa05135:Yersinia infection	6	3.125	0.0174954	ACTR3, ACTR2, MAP2K1, ARPC2, ARPC5, ARF6	91	137	8156	3.92524	0.966843	0.281384	0.275553
KEGG_PATHWAY	hsa04120:Ubiquitin mediated proteolysis	6	3.125	0.0201106	CDC27, CUL2, UBE2N, TRIP12, UBE2A, UBE2K	91	142	8156	3.78703	0.980177	0.298565	0.292377
KEGG_PATHWAY	hsa03040:Spliceosome	6	3.125	0.0229707	HNRNPK, NCBP2, HNRNPU, SRSF3, SNRPB2, HNRNPC	91	147	8156	3.65822	0.988724	0.316668	0.310105
KEGG_PATHWAY	hsa05010:Alzheimer disease	10	5.20833	0.0252734	MAP2K1, TUBA1B, NRAS, PPP3R1, PSMD7, PSMD14, PSMC2, SDHC, SDHD, NRBF2	91	384	8156	2.33402	0.992849	0.325184	0.318445
KEGG_PATHWAY	hsa04218:Cellular senescence	6	3.125	0.0287597	MAP2K1, NRAS, PPP3R1, RAD1, E2F3, LIN9	91	156	8156	3.44717	0.996419	0.346913	0.339723
KEGG_PATHWAY	hsa04810:Regulation of actin cytoskeleton	7	3.64583	0.033052	ACTR3, ACTR2, MAP2K1, NRAS, ARPC2, IQGAP1, ARPC5	91	218	8156	2.87791	0.998477	0.375237	0.36746
KEGG_PATHWAY	hsa04530:Tight junction	6	3.125	0.0386368	ACTR3, ACTR2, TUBA1B, ARPC2, ARPC5, RAB8A	91	169	8156	3.182	0.999502	0.414272	0.405686
KEGG_PATHWAY	hsa00020:Citrate cycle (TCA cycle)	3	1.5625	0.0428943	SDHC, SDHD, DLAT	91	30	8156	8.96264	0.999789	0.435715	0.426685
KEGG_PATHWAY	hsa05016:Huntington disease	8	4.16667	0.0516817	TUBA1B, PSMD7, PSMD14, PSMC2, POLR2D, SDHC, SDHD, NRBF2	91	306	8156	2.34317	0.999964	0.487076	0.476981
KEGG_PATHWAY	hsa05100:Bacterial invasion of epithelial cells	4	2.08333	0.0529979	ACTR3, ACTR2, ARPC2, ARPC5	91	77	8156	4.65592	0.999973	0.487076	0.476981
KEGG_PATHWAY	hsa05216:Thyroid cancer	3	1.5625	0.062518	MAP2K1, NRAS, TPM3	91	37	8156	7.267	0.999996	0.548454	0.537087
KEGG_PATHWAY	hsa05130:Pathogenic Escherichia coli infection	6	3.125	0.0662626	ACTR3, ACTR2, TUBA1B, ARPC2, ARPC5, ARF6	91	197	8156	2.72974	0.999998	0.555613	0.544098
KEGG_PATHWAY	hsa04540:Gap junction	4	2.08333	0.0730283	MAP2K1, TUBA1B, NRAS, GNAI3	91	88	8156	4.07393	1	0.555613	0.544098
KEGG_PATHWAY	hsa05012:Parkinson disease	7	3.64583	0.0731222	TUBA1B, PSMD7, PSMD14, PSMC2, GNAI3, SDHC, SDHD	91	266	8156	2.35859	1	0.555613	0.544098
KEGG_PATHWAY	hsa05219:Bladder cancer	3	1.5625	0.0748495	MAP2K1, NRAS, E2F3	91	41	8156	6.55803	1	0.555613	0.544098
KEGG_PATHWAY	hsa05020:Prion disease	7	3.64583	0.0806106	TUBA1B, PPP3R1, PSMD7, PSMD14, PSMC2, SDHC, SDHD	91	273	8156	2.29811	1	0.576217	0.564274
KEGG_PATHWAY	hsa01522:Endocrine resistance	4	2.08333	0.0937373	MED1, MAP2K1, NRAS, E2F3	91	98	8156	3.65822	1	0.633017	0.619897
KEGG_PATHWAY	hsa05160:Hepatitis C	5	2.60417	0.0951165	MAP2K1, NRAS, YWHAB, PSME3, E2F3	91	157	8156	2.85434	1	0.633017	0.619897
Note:KEGG pathway analysis was performed using DAVIA database. ( https://david.ncifcrf.gov)
